# Supplementary material for: The wild, wild west of plasmids: First insights into comparative genomics of Borrelia burgdorferi sensu lato
Source: PLoS One. 2026 May 8;21(5):e0346097. doi: 10.1371/journal.pone.0346097 (PMC13155636; doi:10.1371/journal.pone.0346097)
Supplement: S1 Table — Table includes information about epidemiological metadata, genome completeness, vls/vlsE located plasmid, chromosome and plasmid numbers, plasmid presence/absence matrix. (XLSX) [file pone.0346097.s001.xlsx]

## Sheet: S1 Table
										Information for newly sequenced isolates					Assembly accession										CHROMOSOME AND PLASMIDS
cgMLST ML tree position	Isolate	Species (OspC type)	Country	Continent	Source	Vector	Reservoir host	Pathogenicity	Sequence origin	DNA extraction	PacBio sequencer	Assembler software for PacBio data	BioSample	BioProject	NCBI accession numbers	Download date NCBI GenBank assembly	Borrelia PubMLST assembly id	Incomplete genome elements	Vls/vlsE located on plasmid	# genome elements (chromosome + plasmids)	# plasmids	# circular plasmids	# linear plasmids	# fusion plasmids	chromosome	lp54	cp26	lp17	lp5	lp21	lp25	lp28-1	lp28-2	lp28-3	lp28-4	lp28-5	lp28-6	lp28-7	lp28-8	lp28-9	lp28-11	lp28-12	lp28-13	lp28-14	lp36	lp38	lp56	cp9	cp32-1
16	SCW-30h	B. americana	South Carolina, USA	North America	I. minor	I. minor, I. pacificus	rodents, birds	unknown	Akther et al. 2024				SAMN10141353	PRJNA431102	GCA_032595795.1, CP179251-CP179255	October 2024 (variable plasmid sequences were provided by S. Casjens prior to publication)	4212	-	lp36	9	8	3	5	0	903926	54575	26396	18098			21199														63629	31745
17	SCW-41	B. americana	South Carolina, USA	North America	I. minor	I. minor, I. pacificus	rodents, birds	unknown	Akther et al. 2024				SAMN10141354	PRJNA431102	GCA_030445085.1, CP179256-CP179262	October 2024 (variable plasmid sequences were provided by S. Casjens prior to publication)	4195	chromosome, lp28-4, cp32-7	lp28-8	11	10	3	7	0	904719	54691	26339	17757			22976		30455		15523				12945							30865
14	21038	B. andersonii	New York, USA	North America	I. dentatus	I. dentatus	lagomorphs, birds	unknown	Akther et al. 2024				SAMN34060371	PRJNA431102	GCA_032595875.1, CP179263-CP179269	October 2024 (variable plasmid sequences were provided by S. Casjens prior to publication)	4214	-	lp25+28-8	11	10	5	5	2	902021	54860	24984	14594			x				34019			35493	x
15	MOD-5	B. andersonii	Missouri, USA	North America	I. dentatus	I. dentatus	lagomorphs, birds	unknown	Akther et al. 2024				SAMN34060372	PRJNA431102	GCA_032595975.1, CP179270-CP179277	October 2024 (variable plasmid sequences were provided by S. Casjens prior to publication)	4213	-	lp36	12	11	6	5	2	901189	55734	25067	14987			x				33977									x	28985			8378	22824
69	NT24	B. bavariensis AS	Japan	Eurasia	I. persulcatus	I. ricinus#, I. persulcatus	rodents	pathogenic	newly sequenced	Maxwell® 16 LED DNA kit (Promega, Germany) and Nanobind CBB Big DNA Kit (Circulomics, USA)	RS II (Maxwell) and Sequel II (Circulomics)	HGAP (Maxwell) and MGA,IPA, HiCanu (Circulomics)	SAMN05328465	PRJNA327303	CP200219-CP200237	- (newly sequenced)	4157	lp28-8	lp28-8	19	18	9	9	0	906950 P	58587 P	27173 P	21363 P			27433 M			20464 P	30012 P				17816 P			21042 P			22965 P				22022 P
68	Prm7564-11	B. bavariensis AS	Russia [Europe]	Eurasia	I. persulcatus	I. ricinus#, I. persulcatus	rodents	pathogenic	newly sequenced	GeneJET PCR Purification Kits (Thermo Fisher Scientific, USA)	Sequel	MGA,IPA, HiCanu	SAMN14931410	PRJNA327303	JACFAP000000000	- (newly sequenced)	4177	lp17, lp28-9, cp32-4	lp28-3	18	17	7	10	0	906638 M+H	59629 H	27181 M	14389 H			25008 M+S			22301 H	29967 H		29101 H	26875 M		10924 M					22016 H	13919§ M
70	Tmsk976-2013	B. bavariensis AS	Russia [Asia]	Eurasia	I. persulcatus	I. ricinus#, I. persulcatus	rodents	pathogenic	newly sequenced	GeneJET PCR Purification Kits (Thermo Fisher Scientific, USA)	Sequel	MGA,IPA, HiCanu	SAMN50574928	PRJNA327303	JBTWST000000000	- (newly sequenced)	4182	lp28-3, lp28-12, cp32-3, cp32-4, cp32-5, cp32-6, cp32-7, cp32-11, vls/vlsE carrying pasmid	unknown	19	18	10	8	0	906803 H	58505 H	27152 H	21369 H			27221 H			10540+ S						24099 M+H		part1: 13251 M part2: 7267 M			22945 H				22018 M
71	A104S	B. bavariensis EU	Netherlands	Eurasia	unknown	I. ricinus, I. persulcatus#	rodents	pathogenic	newly sequenced	Maxwell® 16 LED DNA kit (Promega, Germany)	RS II	HGAP	SAMN05328446	PRJNA327303	CP200205-CP200218	- (newly sequenced)	4156	lp28-8	lp28-8	14	13	5	8	2	902595 P	60390 P	27161 P	26314 P			x			24152 P	x			28215 P	9364 P						21313 P				x*
72	A91S	B. bavariensis EU	Netherlands	Eurasia	human	I. ricinus, I. persulcatus#	rodents	pathogenic	newly sequenced	Maxwell® 16 LED DNA kit (Promega, Germany)	Sequel	MGA,IPA, HiCanu	SAMN05328447	PRJNA327303	JACFBF000000000	- (newly sequenced)	4153	lp28-8	lp28-8	13	12	4	8	2	905941 M	60386 H	27129 M	26575 H			x			24202 H	x			28176 H	10001+ S						21030 I				x*
73	DK6	B. bavariensis EU	Denmark	Eurasia	human	I. ricinus, I. persulcatus#	rodents	pathogenic	newly sequenced	Maxwell® 16 LED DNA kit (Promega, Germany)	Sequel	MGA,IPA, HiCanu	SAMN05328451	PRJNA327303	JACFBC000000000	- (newly sequenced)	4154	lp28-8	lp28-8	12	11	3	8	2	905816 H	60375 H	27108 M	26341 I			x			24155 I	x			21734 M	6935+ S						21325 H				x*
79	Lubl25	B. bavariensis EU	Slovenia	Eurasia	human	I. ricinus, I. persulcatus#	rodents	pathogenic	newly sequenced	Maxwell® 16 LED DNA kit (Promega, Germany)	Sequel	MGA,IPA, HiCanu	SAMN05328461	PRJNA327303	JACFBB000000000	- (newly sequenced)	4155	-	lp28-8	13	12	4	8	2	905806 H	60345 H	27133 H	24411 H			x			24157 H	x			28285 H+S	15831 M						21366 H				x*
82	PBaeII	B. bavariensis EU	Germany	Eurasia	human	I. ricinus, I. persulcatus#	rodents	pathogenic	Hepner et al. 2023				SAMN05328448	PRJNA327303	GCF_014525805.2	October 2024	3757	-	lp28-8	12	11	3	8	2	905911	60397	27107	24961			x			24153	x			28286	13162						21397				x*
83	PBar	B. bavariensis EU	Germany	Eurasia	human	I. ricinus, I. persulcatus#	rodents	pathogenic	newly sequenced	Maxwell® 16 LED DNA kit (Promega, Germany)	Sequel	MGA,IPA, HiCanu	SAMN05328449	PRJNA327303	JACFAY000000000	- (newly sequenced)	4159	-	lp28-8	13	12	4	8	2	905916 H	60406 M	27107 M	24963 M			x			24151 M	x			28288 H	16079 I						21413 M				x*
74	PBi	B. bavariensis EU	Germany	Eurasia	human	I. ricinus, I. persulcatus#	rodents	pathogenic	Margos et al. 2018				SAMN08918524	PRJNA449844	GCF_003814425.1	December 2023	155	lp28-3, lp28-7, lp28-8, lp28-9, lp36	lp28-8	13	12	3	9	2	905817	60361	27108	24645			x			24127	x			22821	6950+	28433					21171				x*
77	PBN	B. bavariensis EU	Germany	Eurasia	human	I. ricinus, I. persulcatus#	rodents	pathogenic	newly sequenced	Maxwell® 16 LED DNA kit (Promega, Germany)	Sequel	MGA,IPA, HiCanu	SAMN05328450	PRJNA327303	JACFAX000000000	- (newly sequenced)	4161	vls/vlsE carrying pasmid	unknown	12	11	4	7	2	905818 H	51226 H	27108 M	24645 M			x			24155 H	x					28438 H					21334 H				x*
86	PEi	B. bavariensis EU	Germany	Eurasia	human	I. ricinus, I. persulcatus#	rodents	pathogenic	newly sequenced	Maxwell® 16 LED DNA kit (Promega, Germany)	Sequel	MGA,IPA, HiCanu	SAMN05328452	PRJNA327303	JBTWSS000000000	- (newly sequenced)	4163	-	lp28-8	12	11	3	8	2	905926 H	60398 M	27079 I	24983 I			x			24152 I	x			28285 I	13130 I						21395 I				x*
85	PHerI	B. bavariensis EU	Germany	Eurasia	human	I. ricinus, I. persulcatus#	rodents	pathogenic	newly sequenced	Maxwell® 16 LED DNA kit (Promega, Germany)	Sequel	MGA,IPA, HiCanu	SAMN05328454	PRJNA327303	JACFAW000000000	- (newly sequenced)	4167	-	lp28-8	13	12	4	8	2	902653 M	60397 H	27086 H	24962 M			x			24153 M	x			28288 H	13150 M						21394 H				x*
75	PLad	B. bavariensis EU	Germany	Eurasia	human	I. ricinus, I. persulcatus#	rodents	pathogenic	newly sequenced	Maxwell® 16 LED DNA kit (Promega, Germany)	Sequel	MGA,IPA, HiCanu	SAMN05328460	PRJNA327303	JACFAV000000000	- (newly sequenced)	4170	-	lp28-8	13	12	3	9	2	905820 H	60361 H	27108 M	24645 M			x			24148 H	x			23405 H	14781 I	28442 H					21331 H				x*
84	PNeb	B. bavariensis EU	Germany	Eurasia	human	I. ricinus, I. persulcatus#	rodents	pathogenic	newly sequenced	Maxwell® 16 LED DNA kit (Promega, Germany)	Sequel	MGA,IPA, HiCanu	SAMN05328463	PRJNA327303	JACFAU000000000	- (newly sequenced)	4173	-	lp28-8	13	12	4	8	2	905902 M	60397 H	27106 M	24961 H			x			24154 H	x			28284 H	13142 M						21391 H				x*
78	PNi	B. bavariensis EU	Germany	Eurasia	human	I. ricinus, I. persulcatus#	rodents	pathogenic	newly sequenced	Maxwell® 16 LED DNA kit (Promega, Germany)	Sequel	MGA,IPA, HiCanu	SAMN05328464	PRJNA327303	JACFAT000000000	- (newly sequenced)	4174	-	missing	11	10	3	7	2	905815 M	51214 H	27108 M	24645 M			x			24149 H	x					28441 H					21333 I				x*
87	PRab	B. bavariensis EU	Austria	Eurasia	human	I. ricinus, I. persulcatus#	rodents	pathogenic	newly sequenced	Maxwell® 16 LED DNA kit (Promega, Germany)	Sequel	MGA,IPA, HiCanu	SAMN05328466	PRJNA327303	JACFAS000000000	- (newly sequenced)	4175	-	lp28-8	12	11	3	8	2	905923 H	60395 H	27079 I	24941 M			x			24155 H	x			28287 H	13126 H						21395 H				x*
76	PRof	B. bavariensis EU	Germany	Eurasia	human	I. ricinus, I. persulcatus#	rodents	pathogenic	newly sequenced	Maxwell® 16 LED DNA kit (Promega, Germany)	Sequel	MGA,IPA, HiCanu	SAMN05328467	PRJNA327303	JACFAO000000000	- (newly sequenced)	4178	lp28-8	lp28-8	13	12	3	9	2	905816 H	60360 H	27108 I	24645 H			x			24154 I	x			23404 H	13349+ S	28439 H					21331 H				x*
80	PTrob	B. bavariensis EU	Slovenia	Eurasia	human	I. ricinus, I. persulcatus#	rodents	pathogenic	newly sequenced	Maxwell® 16 LED DNA kit (Promega, Germany)	Sequel	MGA,IPA, HiCanu	SAMN05328468	PRJNA327303	JACFAN000000000	- (newly sequenced)	4179	-	lp28-8	13	12	4	8	2	905803 H	60350 H	27129 M	24374 H			x			24154 H	x			28285 I	15845 H						21329 H				x*
88	PWin	B. bavariensis EU	Germany	Eurasia	human	I. ricinus, I. persulcatus#	rodents	pathogenic	newly sequenced	Maxwell® 16 LED DNA kit (Promega, Germany)	Sequel	MGA,IPA, HiCanu	SAMN05328469	PRJNA327303	JACFAM000000000	- (newly sequenced)	4180	lp28-8	lp28-8	13	12	4	8	2	905910 H	60396 M	27108 H	24941 M			x			24153 H	x			28287 H	11285+ S						21467 M				x*
81	PZwi	B. bavariensis EU	Germany	Eurasia	human	I. ricinus, I. persulcatus#	rodents	pathogenic	newly sequenced	Maxwell® 16 LED DNA kit (Promega, Germany)	Sequel	MGA,IPA, HiCanu	SAMN05328470	PRJNA327303	JACFAL000000000	- (newly sequenced)	4181	vls/vlsE carrying pasmid	unknown	12	11	4	7	2	905803 H	60353 H	27130 I	24372 M			x			24154 M	x			28288 H							21330 H				x*
7	PGeb	B. bissettiae	Germany	Eurasia	human	I. ricinus, I. spinipalpis, I. pacificus	rodents	potentially pathogenic	Akther et al. 2024				SAMN10141355	PRJNA431102	GCA_030439775.1, CP179278-CP179288	October 2024 (variable plasmid sequences were provided by S. Casjens prior to publication)	4199	lp28-3, lp28-7, cp32-13, cp32+9+12+13, cp32-7+11	lp28-3	15	14	7	7	2	901242	55121	26394	29655			24905			20360		23436		21491									29468	10209	30771
30	PAbe	B. burgdorferi s.s. (A)	Germany	Eurasia	human	I. ricinus, I. hexagonus, I. scapularis, I. pacificus, I. minor, I. affinis	rodents, birds, insectivores, carnivores	pathogenic	Margos et al. 2017				SAMN03269134	PRJNA270494	GCF_002151485.1	December 2023	2778	lp28-1+11, lp36	lp28-1+11	11	10	5	5	4	910728	53672	26498	16909				x									x				36846		x		x
31	PAli	B. burgdorferi s.s. (A)	Germany	Eurasia	human	I. ricinus, I. hexagonus, I. scapularis, I. pacificus, I. minor, I. affinis	rodents, birds, insectivores, carnivores	pathogenic	Margos et al. 2017				SAMN03269135	PRJNA270494	GCF_002151465.1	December 2023	2779	lp36	missing	12	11	6	5	1	909921	53671	26498	16929																	36754	38879	x		30726
32	B31	B. burgdorferi s.s. (A)	USA	North America	I. scapularis	I. ricinus, I. hexagonus, I. scapularis, I. pacificus, I. minor, I. affinis	rodents, birds, insectivores, carnivores	pathogenic	Fraser et al. 1997				SAMN02603966	PRJNA3	GCF_000008685.2	December 2023	1	lp5	lp28-1+11	22	21	9	12	2	910724	53678	26498	16930	5228	18809	24407	x	29925	28637	27421						x				36926	38866	x	9386	30750
33	NIH3	B. burgdorferi s.s. (A)	Virginia, USA	North America	human	I. ricinus, I. hexagonus, I. scapularis, I. pacificus, I. minor, I. affinis	rodents, birds, insectivores, carnivores	pathogenic	Akther et al. 2024				SAMN10141357	PRJNA431102	GCA_030439605.1, CP179348-CP179359	October 2024 (variable plasmid sequences were provided by S. Casjens prior to publication)	4217	chromosome, lp28-1+11	lp28-1+11	16	15	6	9	3	910655	53672	26498	16928			24413	x	29924		27536						x				36921	38864	x
34	NIH8	B. burgdorferi s.s. (A)	Maryland, USA	North America	human	I. ricinus, I. hexagonus, I. scapularis, I. pacificus, I. minor, I. affinis	rodents, birds, insectivores, carnivores	pathogenic	Akther et al. 2024				SAMN10141359	PRJNA431102	GCA_030444985.1, CP179377-CP179392	October 2024 (variable plasmid sequences were provided by S. Casjens prior to publication)	4215	-	lp28-1+11	20	19	8	11	3	910563	53667	26498	16904		x	24411	x	29925	28692	27919						x				36920	38962	x	x*
29	NIH5	B. burgdorferi s.s. (B)	Virginia, USA	North America	human	I. ricinus, I. hexagonus, I. scapularis, I. pacificus, I. minor, I. affinis	rodents, birds, insectivores, carnivores	pathogenic	Akther et al. 2024				SAMN10141358	PRJNA431102	GCA_030445065.1, CP179360-CP179376	October 2024 (variable plasmid sequences were provided by S. Casjens prior to publication)	4216	chromosome, lp54, lp25, lp28-1, lp28-5, cp9, cp32-1, cp32-5, cp32-6	lp28-1	21	20	10	10	1	910229	53232	26525	16517			23698	29737	29924	28644	29064	25323									36891	38983		8526	19298
20	Sh-2-82	B. burgdorferi s.s. (K)	New York, USA	North America	I. scapularis	I. ricinus, I. hexagonus, I. scapularis, I. pacificus, I. minor, I. affinis	rodents, birds, insectivores, carnivores	pathogenic	Akther et al. 2024				SAMN10141368	PRJNA431102	GCA_030440345.1, CP179410-CP179426	October 2024 (variable plasmid sequences were provided by S. Casjens prior to publication)	4218	chromosome	lp28-1	21	20	10	10	1	907764	53843	26514	17944			24960	26565		28866	29090	27365	26822								23697	30317		8715	30902
21	SCW-9	B. burgdorferi s.s. (L)	South Carolina, USA	North America	Sigmodon hispidus	I. ricinus, I. hexagonus, I. scapularis, I. pacificus, I. minor, I. affinis	rodents, birds, insectivores, carnivores	pathogenic	Akther et al. 2024				SAMN10141367	PRJNA431102	GCA_032595535.1, CP179393-CP179409	October 2024 (variable plasmid sequences were provided by S. Casjens prior to publication)	4219	chromosome, lp54, cp26, lp17, lp25, lp28-1, lp28-5, lp28-6, lp28-8, lp36, lp56, cp32-4, cp32-6, cp32-7, cp32-11, cp32-5+12	lp28-8	21	20	8	12	1	909722	50502	25699	19836			24699	5138	31668	32693	28480	25947	18358		24014						34661		20493	8696
22	217_5	B. burgdorferi s.s. (L)	Poland	Eurasia	I. ricinus	I. ricinus, I. hexagonus, I. scapularis, I. pacificus, I. minor, I. affinis	rodents, birds, insectivores, carnivores	pathogenic	Akther et al. 2024				SAMN10141360	PRJNA431102	GCA_044941625.1	October 2024 (variable plasmid sequences were provided by S. Casjens prior to publication)	4220	chromosome, lp54	missing	9	8	4	4	1	909798	52426	26516	18160							28286										25076
19	80a	B. burgdorferi s.s. (N)	New York, USA	North America	human	I. ricinus, I. hexagonus, I. scapularis, I. pacificus, I. minor, I. affinis	rodents, birds, insectivores, carnivores	pathogenic	Akther et al. 2024				SAMN10141361	PRJNA431102	GCA_030439665.1, CP179289-CP179302	October 2024 (variable plasmid sequences were provided by S. Casjens prior to publication)	4196	lp28-3, lp28-4, lp28-8	lp28-8	18	17	9	8	0	902811	54709	26506	16096						25759	14408			30083	14996						28749^	39167		8725 (cp9-1) 8521 (cp9-2)
27	NE5261	B. burgdorferi s.s. (NE*)	Switzerland	Eurasia	I. ricinus	I. ricinus, I. hexagonus, I. scapularis, I. pacificus, I. minor, I. affinis	rodents, birds, insectivores, carnivores	pathogenic	Akther et al. 2024				SAMN10141365	PRJNA431102	GCA_030445005.1, CP179327-CP179336	October 2024 (variable plasmid sequences were provided by S. Casjens prior to publication)	4226	-	lp28-3	14	13	6	7	1	910422	53730	26454	17222					28302^	27906	28890					28194					36948
28	NE5267	B. burgdorferi s.s. (NE*)	Switzerland	Eurasia	I. ricinus	I. ricinus, I. hexagonus, I. scapularis, I. pacificus, I. minor, I. affinis	rodents, birds, insectivores, carnivores	pathogenic	Akther et al. 2024				SAMN10141366	PRJNA431102	GCA_030439625.1, CP179337-CP179347	October 2024 (variable plasmid sequences were provided by S. Casjens prior to publication)	4225	cp32-12, cp32-4	lp28-3	15	14	7	7	0	910422	53730	26454	17221					27150^	27899	28889					28193					36945
24	Fr-93-1	B. burgdorferi s.s. (Q)	Poland	Eurasia	I. ricinus	I. ricinus, I. hexagonus, I. scapularis, I. pacificus, I. minor, I. affinis	rodents, birds, insectivores, carnivores	pathogenic	Akther et al. 2024				SAMN10141363	PRJNA431102	GCA_032595375.1, CP179311-CP179318	October 2024 (variable plasmid sequences were provided by S. Casjens prior to publication)	4221	chromosome, lp28-3, lp28-7	lp28-3	12	11	4	7	1	909591	53682	26505	17308					29846	17531				15290		28107					36942
23	Z9	B. burgdorferi s.s. (S)	Austria	Eurasia	I. ricinus	I. ricinus, I. hexagonus, I. scapularis, I. pacificus, I. minor, I. affinis	rodents, birds, insectivores, carnivores	pathogenic	Akther et al. 2024				SAMN10141369	PRJNA431102	GCA_032595755.1, CP179427-CP179433	October 2024 (variable plasmid sequences were provided by S. Casjens prior to publication)	4222	lp28-4, cp9, cp32-7+9+11	lp28-8	11	10	4	6	1	910071	51869	26488	18135							27737				27382						25577		21110	8536
25	Bol29	B. burgdorferi s.s. (V)	Italy	Eurasia	human	I. ricinus, I. hexagonus, I. scapularis, I. pacificus, I. minor, I. affinis	rodents, birds, insectivores, carnivores	pathogenic	Akther et al. 2024				SAMN10141362	PRJNA431102	GCA_032595515.1, CP179303-CP179310	October 2024 (variable plasmid sequences were provided by S. Casjens prior to publication)	4224	chromosome, lp54, lp28-3, lp28-4, cp32-12	lp28-3	12	11	5	6	1	911399	49389	26523	17285						14426	22105					28198					36977
26	NE5248	B. burgdorferi s.s. (V)	Switzerland	Eurasia	I. ricinus	I. ricinus, I. hexagonus, I. scapularis, I. pacificus, I. minor, I. affinis	rodents, birds, insectivores, carnivores	pathogenic	Akther et al. 2024				SAMN10141364	PRJNA431102	GCA_030445025.1, CP179319-CP179326	October 2024 (variable plasmid sequences were provided by S. Casjens prior to publication)	4223	-	lp28-3	12	11	4	7	1	910663	53675	26504	17282					32562^	19737	28890					28225					36939
4	CA443	B. californiensis	California, USA	North America	Dipodomys californicus	I. pacificus, I. spinipalpis, I. jellisoni	rodents	unknown	Akther et al. 2024				SAMN10141370	PRJNA431102	GCA_030438475.1, CP179434-CP179442	October 2024 (variable plasmid sequences were provided by S. Casjens prior to publication)	4200	cp32-4, cp32-12, cp32-8+11	missing	13	12	7	5	3	902651	52425	26517	21463			x			x				32368											x*
5	CA446	B. californiensis	California, USA	North America	Dipodomys californicus	I. pacificus, I. spinipalpis, I. jellisoni	rodents	unknown	Akther et al. 2024				SAMN34060370	PRJNA431102	GCA_032597935.1, CP179443-CP179454	October 2024 (variable plasmid sequences were provided by S. Casjens prior to publication)	4197	-	missing	16	15	8	7	2	902659	52428	26517	21466	17178		x			x	37365			32370											x*
9	BUL-H-2	B. carolinensis	Georgia, USA	North America	Neotoma floridana	I. minor	rodents	unknown	Akther et al. 2024				SAMN35100056	PRJNA431102	GCA_032595775.1	October 2024 (variable plasmid sequences were provided by S. Casjens prior to publication)	4230	-	lp25	15	14	8	6	2	901576	55884	26333	18455			27323				x	x		27099							x		x
8	M7p	B. carolinensis	Florida, USA	North America	Human	I. minor	rodents	unknown	Akther et al. 2024				SAMN10141356	PRJNA431102	GCA_032595555.1	October 2024 (variable plasmid sequences were provided by S. Casjens prior to publication)	4229	chromosome, lp54, lp28-5, cp32-1, cp32-4	missing	10	9	5	4	1	897168	40180	26331	26515								22338	29265												21074
10	MI-3	B. carolinensis	Florida, USA	North America	Sigmodon hispidus	I. minor	rodents	unknown	Akther et al. 2024				SAMN34060374	PRJNA431102	GCA_032595855.1, CP179455-CP179464	October 2024 (variable plasmid sequences were provided by S. Casjens prior to publication)	4228	-	lp28-3	14	13	8	5	1	901946	56747	26617	36111			25604			20505											x
11	SCGT-18	B. carolinensis	South Carolina, USA	North America	Neotoma floridana	I. minor	rodents	unknown	Akther et al. 2024				SAMN10141371	PRJNA431102	GCA_030440315.2, CP179465-CP179478	October 2024 (variable plasmid sequences were provided by S. Casjens prior to publication)	4227	chromosome	missing	18	17	10	7	0	901361	56895	26601	22977			22375		30055		29396	24111									35578
12	SCW-22	B. carolinensis	South Carolina, USA	North America	I. minor	I. minor	rodents	unknown	Akther et al. 2024				SAMN34060367	PRJNA431102	GCA_032595915.1	October 2024 (variable plasmid sequences were provided by S. Casjens prior to publication)	4198	-	lp28-3	16	15	7	8	2	901551	56895	26600				22377		30053	24700	29396	24244		26705							35580
18	Z11	B. finlandensis	Austria	Eurasia	I. ricinus	I. ricinus	unknown	unknown	Akther et al. 2024				SAMN10141372	PRJNA431102	GCA_030438365.1, CP179479-CP179482	October 2024 (variable plasmid sequences were provided by S. Casjens prior to publication)	4231	chromosome, lp36, cp32-3+12	lp36	8	7	2	5	1	902601	55993	26437	17939			25070				36510										49758
54	20047	B. garinii	France	Eurasia	I. ricinus	I. ricinus, I. persulcatus, I. uriae	birds	pathogenic	Margos et al. 2018				SAMN08918487	PRJNA449832	GCF_003814405.1	December 2023	153	chromosome, lp28-3	lp28-3	11	10	3	7	0	906449	57459	27038	20863						26552	41311			27093							36994
55	NT31	B. garinii	Japan	Eurasia	I. persulcatus	I. ricinus, I. persulcatus, I. uriae	birds	pathogenic	newly sequenced	Maxwell® 16 LED DNA kit (Promega, Germany)	RS II	HGAP	SAMN05328492	PRJNA327303	CP200194-CP200204	- (newly sequenced)	4158	lp28-4	lp32-7	11	10	3	7	2	906322 P	58666 P	27020 P	20447 P					x	x	33488 P					38253 P					28551 P				26933 P
58	PBes	B. garinii	Germany	Eurasia	human	I. ricinus, I. persulcatus, I. uriae	birds	pathogenic	Hepner et al. 2023				SAMN05328475	PRJNA327303	GCF_026643455.2	October 2024	4160	-	lp28-3	12	11	4	7	0	906103	50745	26995	20909			32676			29334				27059							24692			9361
56	PBr	B. garinii	Germany	Eurasia	human	I. ricinus, I. persulcatus, I. uriae	birds	pathogenic	newly sequenced	Maxwell® 16 LED DNA kit (Promega, Germany)	Sequel	MGA,IPA, HiCanu	SAMN05328476	PRJNA327303	CP200182-CP200193	- (newly sequenced)	4162	-	lp28-3	12	11	2	9	0	906085 M	56947 M	27040 M	20973 M			32650 M			24673 M	40352 M			27015 I		38362 H					36800 H
57	PFr	B. garinii	Germany	Eurasia	human	I. ricinus, I. persulcatus, I. uriae	birds	pathogenic	newly sequenced	Maxwell® 16 LED DNA kit (Promega, Germany)	Sequel	MGA,IPA, HiCanu	SAMN05328477	PRJNA327303	CP200170-CP200181	- (newly sequenced)	4164	-	lp28-3	12	11	2	9	0	906096 H	56962 H	27028 I	20978 H			32652 M			24688 H	40352 M			27005 H		38274 M+I					36799 M
62	PHC	B. garinii	Germany	Eurasia	human	I. ricinus, I. persulcatus, I. uriae	birds	pathogenic	newly sequenced	Maxwell® 16 LED DNA kit (Promega, Germany)	Sequel	MGA,IPA, HiCanu	SAMN05328478	PRJNA327303	CP200157-CP200169	- (newly sequenced)	4165	-	lp28-3	13	12	5	7	0	906394 H	58984 M	27006 H	19969 I			29056 I			15598 I	38871 M										32301 M				26845 I
60	PHei	B. garinii	Germany	Eurasia	human	I. ricinus, I. persulcatus, I. uriae	birds	pathogenic	newly sequenced	Maxwell® 16 LED DNA kit (Promega, Germany)	RS II	HGAP	SAMN18917942	PRJNA327303	CP200145-CP200156	- (newly sequenced)	4166	lp25, lp28-8	lp28-8	12	11	4	7	1	906382 P+S	59120 P	26988 P	31753 P			28882 P+S			22544 P	38994 P				18472 P						21330 P				26845 P
64	PKi	B. garinii	Germany	Eurasia	human	I. ricinus, I. persulcatus, I. uriae	birds	pathogenic	newly sequenced	Maxwell® 16 LED DNA kit (Promega, Germany)	Sequel	MGA,IPA, HiCanu	SAMN05328482	PRJNA327303	CP200134-CP200144	- (newly sequenced)	4168	-	lp28-3	11	10	3	7	1	905880 H	58877 H	27062 H	21419 H						22575 H	39585 H			27093 M							39290 H			9364 H
67	PLa	B. garinii	Germany	Eurasia	human	I. ricinus, I. persulcatus, I. uriae	birds	pathogenic	newly sequenced	Maxwell® 16 LED DNA kit (Promega, Germany)	Sequel	MGA,IPA, HiCanu	SAMN05328484	PRJNA327303	CP200121-CP200133	- (newly sequenced)	4169	-	lp28-3	13	12	4	8	1	906158 M	58944 H	27064 H	21441 M			25744 H			22591 M	39585 M			27094 M							38850 H			9364 M
61	PLi	B. garinii	Germany	Eurasia	human	I. ricinus, I. persulcatus, I. uriae	birds	pathogenic	newly sequenced	Maxwell® 16 LED DNA kit (Promega, Germany)	Sequel	MGA,IPA, HiCanu	SAMN05328485	PRJNA327303	CP200109-CP200120	- (newly sequenced)	4171	-	lp28-8	12	11	5	6	0	906392 H	59102 M	27030 H	31853 H			28957 M+H				38995 H				21839 I						21332 M
63	PMa	B. garinii	Jugoslavia	Eurasia	human	I. ricinus, I. persulcatus, I. uriae	birds	pathogenic	newly sequenced	Maxwell® 16 LED DNA kit (Promega, Germany)	Sequel	MGA,IPA, HiCanu	SAMN05328486	PRJNA327303	CP200101-CP200108	- (newly sequenced)	4176	-	missing	8	7	4	3	0	906404 H	58811 H	27018 H																		35621 H
59	PMe	B. garinii	Germany	Eurasia	human	I. ricinus, I. persulcatus, I. uriae	birds	pathogenic	newly sequenced	Maxwell® 16 LED DNA kit (Promega, Germany)	Sequel	MGA,IPA, HiCanu	SAMN05328488	PRJNA327303	CP200090-CP200100	- (newly sequenced)	4172	-	lp28-8	11	10	3	7	0	906355 H	59074 H	26988 M	31892 H			28996 H			22545 H	39002 H				21798 M						21356 M
46	HO14	B. japonica	Hokkaido, Japan	Eurasia	I. ovatus	I. ovatus	rodents	unknown	Akther et al. 2024				SAMN10141373	PRJNA431102	GCA_030438275.1, CP179483-CP179496	October 2024 (variable plasmid sequences were provided by S. Casjens prior to publication)	4208	cp32-6	lp28-8	18	17	9	8	2	902824	58631^	26230	27838							31503 $			28237	28382	31829					36312	25475		8021	x
47	Miyazaki2E	B. japonica	Miyazaki, Japan	Eurasia	Apodemus speciosus	I. ovatus	rodents	unknown	Akther et al. 2024				SAMN10141374	PRJNA431102	GCA_030438115.1, CP179497-CP179508	October 2024 (variable plasmid sequences were provided by S. Casjens prior to publication)	4232	cp32-1+10+28-4	lp28-8	16	15	8	7	2	907874	57974^	26180	25656			25141				x$			29396	26808						36764			10193	x
6	25015	B. kurtenbachii	New York, USA	North America	I. scapularis	unknown	rodents?	unknown	Akther et al. 2024				SAMN10141375	PRJNA431102	GCA_030437945.1, CP179509-CP179521	October 2024 (variable plasmid sequences were provided by S. Casjens prior to publication)	4209	-	lp28-3	17	16	10	6	0	901026	53192	26357	34803			32036			24005			30869								18216			9499
13	CA-28-91	B. lanei	California, USA	North America	I. pacificus	I. spinipalpis, I. pacificus	lagomorphs?	unknown	Akther et al. 2024				SAMN10141376	PRJNA431102	GCA_030437705.1, CP179522-CP179529	October 2024 (variable plasmid sequences were provided by S. Casjens prior to publication)	4233	lp25, lp28-8	lp28-8	12	11	5	6	0	907274	56260	26483	17721			17883			23806	25095				20092
48	PoHL1	B. lusitaniae	Portugal	Eurasia	Human	I. ricinus	lizards	potentially pathogenic	Akther et al. 2024				SAMN34060369	PRJNA431102	GCA_032595895.1, CP179530-CP179532	October 2024 (variable plasmid sequences were provided by S. Casjens prior to publication)	4203	lp28-8	lp28-8	7	6	2	4	0	903092	65064	49559~	16582			24822				28850 $				27592
49	PotiB2	B. lusitaniae	Portugal	Eurasia	I. ricinus	I. ricinus	lizards	potentially pathogenic	Akther et al. 2024				SAMN10141377	PRJNA431102	GCA_030440365.1, CP179533-CP179537	October 2024 (variable plasmid sequences were provided by S. Casjens prior to publication)	4202	lp25	lp28-8	9	8	2	6	2	903614	63921	45668~	15039			21336		x (lp28-2-like)		x$				27662						x	27543	x
50	PotiB3	B. lusitaniae	Portugal	Eurasia	I. ricinus	I. ricinus	lizards	potentially pathogenic	Akther et al. 2024				SAMN34060368	PRJNA431102	GCA_032595955.1, CP179538-CP179542	October 2024 (variable plasmid sequences were provided by S. Casjens prior to publication)	4201	-	lp28-8	9	8	4	4	0	903383	63786	44889~	15446			30664				29232 $				26187										28974
1	CA690	B. maritima	California, USA	North America	I. spinipalpis	unknown	unknown	unknown	Akther et al. 2024				SAMN10141390	PRJNA431102	GCA_030440275.1, CP179543-CP179546, CP044542.1	October 2024 (variable plasmid sequences were provided by S. Casjens prior to publication)	4210	-	lp36	8	7	2	5	0	902186	52532	26978	18724					34996		39794										21012
2	MN14-1420	B. mayonii	USA	North America	human	I. scapularis	rodents?	pathogenic	Kingry et al. 2016				SAMN04979181	PRJNA321302	GCF_001945665.1	December 2023	2799	lp5	lp28-8	16	15	7	8	0	904387	53359	26861	23735	5225		24702			27809	32294				23812 !						45035			8307	30433
3	MN14-1539	B. mayonii	USA	North America	human	I. scapularis	rodents?	pathogenic	Kingry et al. 2016				SAMN04979182	PRJNA321302	GCF_001936295.1	December 2023	2800	-	lp28-8	15	14	7	7	0	904387	53343	26835	23759			24696			27809	32269				19566 !						45035			8307	30433
45	CMN3	B. sinica	Sichuan, China	Eurasia	Niviventer confucianus	I. ovatus	rodents	unknown	Akther et al. 2024				SAMN34060373	PRJNA431102	GCA_033969665.1, CP179547-CP179554	October 2024 (variable plasmid sequences were provided by S. Casjens prior to publication)	4204	-	missing	12	11	7	4	1	902863	57089	24506	32035							x$		18191								25477			8122	15978
51	PMew	B. spielmanii	Germany	Eurasia	Human	I. ricinus, I. hexagonus	rodents	pathogenic	Akther et al. 2024				SAMN10141378	PRJNA431102	GCA_030436445.1, CP179555-CP179566	October 2024 (variable plasmid sequences were provided by S. Casjens prior to publication)	4234	cp32-6, cp32-10+12	lp28-8	16	15	8	7	1	902672	56130	26217	25107						28249	30487				30098						29465	32066		9115
35	Hk501	B. tanukii	Hokkaido, Japan	Eurasia	Apodemus speciosus	I. tanukii	rodents	unknown	Akther et al. 2024				SAMN10141379	PRJNA431102	GCA_030436345.1, CP179567-CP179577	October 2024 (variable plasmid sequences were provided by S. Casjens prior to publication)	4205	cp32-11	missing	15	14	8	6	1	913560	53630	26717	17461						x	30549 $			31953							35078	x	20023
37	Koshiki4E	B. tanukii	Kagoshima, Japan	Eurasia	Apodemus speciosus	I. tanukii	rodents	unknown	Akther et al. 2024				SAMN10141380	PRJNA431102	GCA_030439725.1, CP179578-CP179587	October 2024 (variable plasmid sequences were provided by S. Casjens prior to publication)	4237	chromosome, lp25, cp32-28-4, cp32-4+12	lp28-8	14	13	5	8	2	913104	53149	26699	19856			18661			x	26500 $			28736	19551						35534	x	19563
36	TanegashimaAS13	B. tanukii	Kagoshima, Japan	Eurasia	Apodemus speciosus	I. tanukii	rodents	unknown	Akther et al. 2024				SAMN10141382	PRJNA431102	GCA_030439745.1, CP179588-CP179599	October 2024 (variable plasmid sequences were provided by S. Casjens prior to publication)	4236	cp32-28-4, cp32-1, cp32-3, cp32-7, cp32-9, cp32-10	missing	16	15	8	7	0	911100	51429	26681	19724			24215			30777	17269 $					31660					34844		19622		5500
38	TanegashimaAS9	B. tanukii	Kagoshima, Japan	Eurasia	Apodemus speciosus	I. tanukii	rodents	unknown	Akther et al. 2024				SAMN10141381	PRJNA431102	GCA_030439705.1, CP179600-CP179608	October 2024 (variable plasmid sequences were provided by S. Casjens prior to publication)	4235	cp32-7, cp32-11+12	missing	13	12	7	5	2	913310	53137	26713	19786						29441	30243 $										34768		19554		30182
52	047-3	B. turdi	Kagoshima, Japan	Eurasia	I. turdus	I. turdus, I. frontalis	birds	unknown	Akther et al. 2024				SAMN10141383	PRJNA431102	GCA_030439295.1, CP179609-CP179618	October 2024 (variable plasmid sequences were provided by S. Casjens prior to publication)	4238	-	lp28-8	14	13	5	8	0	908728	56509	28570	18648						19039	45636				26174			38298			41128	27730			27715
53	Ya501	B. turdi	Yamagata, Japan	Eurasia	I. turdus	I. turdus, I. frontalis	birds	unknown	Akther et al. 2024				SAMN10141384	PRJNA431102	GCA_030439285.1, CP179619-CP179627	October 2024 (variable plasmid sequences were provided by S. Casjens prior to publication)	4206	lp28-3, lp28-4, lp28-13, lp36	lp28-3	13	12	4	8	0	908244	55759	28643	16573						35000	31754							32910	25891		42127	27361		8968	27715
43	100B40	B. valaisiana	Germany	Eurasia	I. ricinus	I. ricinus	birds	nonpathogenic	newly sequenced	Maxwell® 16 LED DNA kit (Promega, Germany)	Sequel	MGA,IPA, HiCanu	SAMN05328503	PRJNA327303	CP143564 -CP143574	- (newly sequenced)	3768	-	missing	11	10	4	6	0	915327 H	55989 M	26727 M	17422 M			17704 I			57811 M											31955 M	23509 M
44	89B13	B. valaisiana	Germany	Eurasia	I. ricinus	I. ricinus	birds	nonpathogenic	Hepner et al. 2023				SAMN05328504	PRJNA327303	GCF_030708355.1	October 2024	3767	-	lp28-8	11	10	3	7	0	912938	54111	26683	18336			35078			48637					30637						26298			9474
42	Am501	B. valaisiana	Aomori, Japan	Eurasia	I. columnae	I. ricinus	birds	nonpathogenic	Akther et al. 2024				SAMN10141386	PRJNA431102	GCA_030436405.1, CP179634-CP179642	October 2024 (variable plasmid sequences were provided by S. Casjens prior to publication)	4239	lp28-6	lp28-8	13	12	6	6	2	914593	53058	26474	15271			29621				x$		20384		49301							31518		8474	30048
39	Miyako4E	B. yangtzensis	Okinawa, Japan	Eurasia	Rattus norvegicus	I. granulatus	rodents	potentially pathogenic	Akther et al. 2024				SAMN10141389	PRJNA431102	GCA_030436205.1, CP179643-CP179654	October 2024 (variable plasmid sequences were provided by S. Casjens prior to publication)	4240	chromosome, lp28-9, cp32-1	missing	16	15	9	6	2	908381	54469	26862	21582			23640			x	30610 $		31549			28088					x				16591
40	Okinawa-CW61	B. yangtzensis	Okinawa, Japan	Eurasia	Crocidura watasei	I. granulatus	rodents	potentially pathogenic	Akther et al. 2024				SAMN10141387	PRJNA431102	GCA_030436185.1, CP179655-CP179669	October 2024 (variable plasmid sequences were provided by S. Casjens prior to publication)	4207	chromosome, lp25, lp28-2, lp56	missing	19	18	11	7	3	909296	53131	26621	19834			24860		20111	31551	30664 $										31274		21148	9765	x
41	Okinawa-CW62	B. yangtzensis	Okinawa, Japan	Eurasia	Crocidura watasei	I. granulatus	rodents	potentially pathogenic	Akther et al. 2024				SAMN10141388	PRJNA431102	GCA_030436165.1, CP179670-CP179681	October 2024 (variable plasmid sequences were provided by S. Casjens prior to publication)	4211	lp25, cp32-1+10	missing	16	15	7	8	4	909595	53110	26621	19651			17041		24137	31563	x$					30140					31266		24309		x
																				∑ genome elements (chromosome + plasmids)	∑ plasmids	∑ circular plasmids	∑ linear plasmids	∑ fusion plasmids
																				1162	1076	465	611	105
notes
#: indicates that the vector association is questionable
x: Fusion plasmids
*: These linear plasmids carry a PFam32 that is typically found on circular plasmids
§: These ciruclar plasmids carry a PFam32 that is typically found on linear plasmids
complete plasmid
incomplete plasmid
$: cp32-28-4 | These plasmids have syntenic gene contents with the cp32 plasmid family; however, they encode a lp28-4 type PFam32 protein
^: inverted repeat plasmids
~: dimer fusions
+: sequence was additionaly added
H: HiCanu
M: MGA
I: IPA
P: HGAP
S: SPAdes
hS: hybridSPAdes
!: the published plasmid name is different than the plasmid name used in this study (see Table S4 for further information)
a: the fusion plasmids cp32-3+lp25 and lp28-4+cp32-1 are linear plasmids where the topology is not correctly indicated in the plasmid name (correct: lp25+32-3 and lp28-4+32-1). The plasmids names were used as previously pubished by Becker et al. 2020 (doi: 10.1186/s12864-020-07054-3) and Hepner et al. 2023 (doi: 10.1186/s12864-023-09500-4).
[truncated: 66 more columns]
