# Supplementary material for: The wild, wild west of plasmids: First insights into comparative genomics of Borrelia burgdorferi sensu lato
Source: PLoS One. 2026 May 8;21(5):e0346097. doi: 10.1371/journal.pone.0346097 (PMC13155636; doi:10.1371/journal.pone.0346097)
Supplement: S2 Table — (XLSX) [file pone.0346097.s002.xlsx]

## Sheet: S2 Table
PFam32	accession number
cp26	GenBank: AAC66318.1
cp32-1	GenBank: AAF07421.1
cp32-3	GenBank: AAF07454.1
cp32-4	GenBank: XDA40783.1
cp32-5	GenBank: AEL70284.1
cp32-6	GenBank: AAF07543.1
cp32-7	GenBank: AAF07574.1
cp32-8	GenBank: AAF07618.1
cp32-9	GenBank: XDA40963.1
cp32-10	GenBank: ADQ31489.1
cp32-11	GenBank: ADQ30251.1, AEL70117.1
cp32-12	GenBank: ADQ31413.1, AEL70159.1
cp32-13	GenBank: ACM10107.1
cp32-14	PubMLST: id-4230 (cp32-14: 20660-21412 bp)
lp21	GenBank: AAF07694.1
lp25	GenBank: AAC66029.1
lp28-1	GenBank: AAC66373.1
lp28-2	GenBank: XDA40847.1, AEL70405.1
lp28-3	GenBank: AAC65994.1
lp28-4	GenBank: AAC66186.1
lp28-5	GenBank: ADQ31306.1
lp28-6	GenBank: ADQ31527.1
lp28-7	GenBank: ADQ31352.1, AEL70485.1
lp28-8	GenBank: AEL70524.1
lp28-9	GenBank: XOU15019.1
lp28-11	GenBank: XDA40821.1
lp28-12	GenBank: XPK49313.1
lp28-13	GenBank: XPK49439.1
lp28-14	GenBank: XPC86269.1
lp36	GenBank: XDA40711.1
lp38	GenBank: AAC66087.1
lp54	GenBank: XDA40656.1
lp56	GenBank: AAF07709.1
