# Supplementary material for: The wild, wild west of plasmids: First insights into comparative genomics of Borrelia burgdorferi sensu lato
Source: PLoS One. 2026 May 8;21(5):e0346097. doi: 10.1371/journal.pone.0346097 (PMC13155636; doi:10.1371/journal.pone.0346097)
Supplement: S3 Table — (XLSX) [file pone.0346097.s003.xlsx]

## Sheet: S3 Table
isolate	species	published plasmid name	accession number	plasmid name used in this study	comment
21038	B. andersonii	lp28-8	CP179265	lp25+28-8	the published lp28-8 additionally contains PFam32 of lp25
21038	B. andersonii	cp32-9	CP179267	cp32-3+9	the published cp32-9 additionally contains PFam32 of cp32-3
MOD-5	B. andersonii	lp28-14	CP179271	lp25+28-14	the published lp28-14 additionally contains PFam32 of lp25
PGeb	B. bissettiae	cp32-7+9+12+13	CP179278	cp32-9+12+13	the published cp32-7+9+12+13 does not contain the PFam32 of cp32-7
B31	B. burgdorferi s.s.	lp56	AE001584.1	lp56+32-10	the published lp56 additionally contains PFam32 of cp32-10
B31	B. burgdorferi s.s.	lp28-1	AE000794.2	lp28-1+11	the published lp28-1 additionally contains PFam32 of lp28-11
NE5267	B. burgdorferi s.s.	cp32-13	CP179347	cp32-4	the published cp32-13 contains a PFam32 of cp32-4 instead of cp32-13
NIH3	B. burgdorferi s.s.	lp28-1	CP179352	lp28-1+11	the published lp28-1 additionally contains PFam32 of lp28-11
NIH8	B. burgdorferi s.s.	lp28-1	CP179384	lp28-1+11	the published lp28-1 additionally contains PFam32 of lp28-11
PAbe	B. burgdorferi s.s.	lp56	CP019926.1	lp56+32-10	the published lp56 additionally contains PFam32 of cp32-10
PAbe	B. burgdorferi s.s.	lp28-1	CP019923.1	lp28-1+11	the published lp28-1 additionally contains PFam32 of lp28-11
PAbe	B. burgdorferi s.s.	cp32-2	CP019919.1	cp32-7	PFam32 of cp32-2 is the same as cp32-7 (the name cp32-2 is not used anymore)
PAli	B. burgdorferi s.s.	lp56	CP019855.1	lp56+32-10	the published lp56 additionally contains PFam32 of cp32-10
CA443	B. californiensis	lp25	CP179437	lp25+32-1	the published lp25 additionally contains PFam32 of cp32-1
CA443	B. californiensis	lp32-5	CP179434	lp32-5+10+28-3	the published lp32-5 additionally contains PFam32 of cp32-10 and lp28-3
CA446	B. californiensis	lp32-5	CP179447	lp32-5+10+28-3	The published lp32-5 additionally contains PFam32 of cp32-10 and lp28-3.
CA446	B. californiensis	lp25	CP179444	lp25+32-1	The published lp25 additionally contains PFam32 of cp32-1.
BUL-H-2	B. carolinensis	lp36	not released yet	lp36+28-5	The published lp36 additionally contains PFam32 of lp28-5.
BUL-H-2	B. carolinensis	lp28-4	not released yet	lp56+28-4	The published lp28-4 additionally contains PFam32 of lp56.
SCW-22	B. carolinensis	cp32-13	not released yet	cp32-12	The published cp32-13 contains a PFam32 of cp32-12 instead of cp32-13.
HO14	B. japonica	lp32-5	CP179488	lp32-5+10	The published lp32-5 additionally contains PFam32 of cp32-10.
PotiB2	B. lusitaniae	lp56+32-3	CP179535	lp36+56+32-3+28-2-like	The published lp56+32-3 additionally contains an incomplete partitioning array with a PFam32 of lp36 and lp28-2-like (see Akther et al. 2024).
CA690	B. maritima	cp32-12 cp32-2	CP179545 CP044542.1	cp32-12	The isolate and plasmid was published two times: Akther et al. 2024 (doi: 10.1128/mbio.01749-24) named the plasmid cp32-12 (CP179545), Margos et al. 2020 (doi: 10.1099/ijsem.0.003833) named the plasmid cp32-2 (CP044542.1). Both plasmid sequences contain a PFam32 of cp32-12 (instead of a cp32-2 as described in Margos et al. 2020)
MN14-1420	B. mayonii	lp28-10	CP015790.1	lp28-8	PFam32 of lp28-10 is the same as lp28-8 (the name lp28-10 is not used anymore)
MN14-1539	B. mayonii	lp28-10	CP015805.1	lp28-8	PFam32 of lp28-10 is the same as lp28-8 (the name lp28-10 is not used anymore)
Hk501	B. tanukii	lp28-3	CP179568	lp38+28-3	The published lp28-3 additionally contains PFam32 of lp38.
Koshiki4E	B. tanukii	lp28-3	CP179579	lp38+28-3	The published lp28-3 additionally contains PFam32 of lp38.
Miyako4E	B. yangtzensis	lp36	CP179643	lp36+28-3	The published lp36 additionally contains PFam32 of lp28-3.
