# Supplementary material for: The wild, wild west of plasmids: First insights into comparative genomics of Borrelia burgdorferi sensu lato
Source: PLoS One. 2026 May 8;21(5):e0346097. doi: 10.1371/journal.pone.0346097 (PMC13155636; doi:10.1371/journal.pone.0346097)
Supplement: S4 Table — (XLSX) [file pone.0346097.s004.xlsx]

## Sheet: S4 Table
assembler	# genome element in final consensus
HiCanu	161
MGA	113
HGAP	48
IPA	47
(hybrid)SPAdes	6
details:
SPAdes	5
hybridSPAdes	1
merged	9
details:
microbial + HiCanu	3
HGAP + SPAdes	2
HiCanu + SPAdes	2
microbial + IPA	1
microbial + SPAdes	1
total	384
