# Supplementary material for: The wild, wild west of plasmids: First insights into comparative genomics of Borrelia burgdorferi sensu lato
Source: PLoS One. 2026 May 8;21(5):e0346097. doi: 10.1371/journal.pone.0346097 (PMC13155636; doi:10.1371/journal.pone.0346097)
Supplement: S5 Table — (XLSX) [file pone.0346097.s005.xlsx]

## Sheet: S5 Table
WHOLE DATASET
		total							linear							circular							fusion
	count	median	mean	Q1	Q3	min	max	IQR	median	mean	Q1	Q3	min	max	IQR	median	mean	Q1	Q3	min	max	IQR	median	mean	Q1	Q3	min	max	IQR
whole dataset	86	12	12.5116	11	14.75	6	21	3.75	7	7.10465	6	8	3	12	2	5	5.40698	4	7	2	11	3	1	1.22093	0	2	0	4	2
SPECIES
		total							linear							circular							fusion
	count	median	mean	Q1	Q3	min	max	IQR	median	mean	Q1	Q3	min	max	IQR	median	mean	Q1	Q3	min	max	IQR	median	mean	Q1	Q3	min	max	IQR
B. americana	2	9	9	8.5	9.5	8	10	1	6	6	5.5	6.5	5	7	1	3	3	3	3	3	3	0	0	0	0	0	0	0	0
B. andersonii	2	10.5	10.5	10.25	10.75	10	11	0.5	5	5	5	5	5	5	0	5.5	5.5	5.25	5.75	5	6	0.5	2	2	2	2	2	2	0
B. bavariensis AS	3	18	17.6667	17.5	18	17	18	0.5	9	9	8.5	9.5	8	10	1	9	8.66667	8	9.5	7	10	1.5	0	0	0	0	0	0	0
B. bavariensis EU	18	12	11.6111	11	12	10	13	1	8	8	8	8	7	9	0	4	3.61111	3	4	3	5	1	2	2	2	2	2	2	0
B. bissettiae	1	14	14	14	14	14	14	0	7	7	7	7	7	7	0	7	7	7	7	7	7	0	2	2	2	2	2	2	0
B. burgdorferi s.s.	16	13.5	14.4375	11	19.25	8	21	8.25	7	7.875	6	10	4	12	4	6	6.5625	4.75	8.25	4	10	3.5	1	1.375	1	1.25	0	4	0.25
B. californiensis	2	13.5	13.5	12.75	14.25	12	15	1.5	6	6	5.5	6.5	5	7	1	7.5	7.5	7.25	7.75	7	8	0.5	2.5	2.5	2.25	2.75	2	3	0.5
B. carolinensis	5	14	13.6	13	15	9	17	2	6	6	5	7	4	8	2	8	7.6	7	8	5	10	1	1	1.2	1	2	0	2	1
B. finlandensis	1	7	7	7	7	7	7	0	5	5	5	5	5	5	0	2	2	2	2	2	2	0	1	1	1	1	1	1	0
B. garinii	12	11	10.5	10	11	7	12	1	7	7	7	7.25	3	9	0.25	3.5	3.5	3	4	2	5	1	0	0.416667	0	1	0	2	1
B. japonica	2	16	16	15.5	16.5	15	17	1	7.5	7.5	7.25	7.75	7	8	0.5	8.5	8.5	8.25	8.75	8	9	0.5	2	2	2	2	2	2	0
B. kurtenbachii	1	16	16	16	16	16	16	0	6	6	6	6	6	6	0	10	10	10	10	10	10	0	0	0	0	0	0	0	0
B. lanei	1	11	11	11	11	11	11	0	6	6	6	6	6	6	0	5	5	5	5	5	5	0	0	0	0	0	0	0	0
B. lusitaniae	3	8	7.33333	7	8	6	8	1	4	4.66667	4	5	4	6	1	2	2.66667	2	3	2	4	1	0	0.666667	0	1	0	2	1
B. maritima	1	7	7	7	7	7	7	0	5	5	5	5	5	5	0	2	2	2	2	2	2	0	0	0	0	0	0	0	0
B. mayonii	2	14.5	14.5	14.25	14.75	14	15	0.5	7.5	7.5	7.25	7.75	7	8	0.5	7	7	7	7	7	7	0	0	0	0	0	0	0	0
B. sinica	1	11	11	11	11	11	11	0	4	4	4	4	4	4	0	7	7	7	7	7	7	0	1	1	1	1	1	1	0
B. spielmanii	1	15	15	15	15	15	15	0	7	7	7	7	7	7	0	8	8	8	8	8	8	0	1	1	1	1	1	1	0
B. tanukii	4	13.5	13.5	12.75	14.25	12	15	1.5	6.5	6.5	5.75	7.25	5	8	1.5	7.5	7	6.5	8	5	8	1.5	1.5	1.25	0.75	2	0	2	1.25
B. turdi	2	12.5	12.5	12.25	12.75	12	13	0.5	8	8	8	8	8	8	0	4.5	4.5	4.25	4.75	4	5	0.5	0	0	0	0	0	0	0
B. valaisiana	3	10	10.6667	10	11	10	12	1	6	6.33333	6	6.5	6	7	0.5	4	4.33333	3.5	5	3	6	1.5	0	0.666667	0	1	0	2	1
B. yangtzensis	3	15	16	15	16.5	15	18	1.5	7	7	6.5	7.5	6	8	1	9	9	8	10	7	11	2	3	3	2.5	3.5	2	4	1
HOST
		total							linear							circular							fusion
	count	median	mean	Q1	Q3	min	max	IQR	median	mean	Q1	Q3	min	max	IQR	median	mean	Q1	Q3	min	max	IQR	median	mean	Q1	Q3	min	max	IQR
birds	17	11	10.7647	10	12	7	13	2	7	7	7	8	3	9	1	4	3.76471	3	4	2	6	1	0	0.411765	0	1	0	2	1
lagomorphs, birds	2	10.5	10.5	10.25	10.75	10	11	0.5	5	5	5	5	5	5	0	5.5	5.5	5.25	5.75	5	6	0.5	2	2	2	2	2	2	0
lagomorphs?	1	11	11	11	11	11	11	0	6	6	6	6	6	6	0	5	5	5	5	5	5	0	0	0	0	0	0	0	0
lizards	3	8	7.33333	7	8	6	8	1	4	4.66667	4	5	4	6	1	2	2.66667	2	3	2	4	1	0	0.666667	0	1	0	2	1
rodents	40	12	13.275	12	15	9	18	3	8	7.325	7	8	4	10	1	6	5.95	4	8	3	11	4	2	1.725	1.75	2	0	4	0.25
rodents, birds	2	9	9	8.5	9.5	8	10	1	6	6	5.5	6.5	5	7	1	3	3	3	3	3	3	0	0	0	0	0	0	0	0
rodents, birds, insectivores, carnivores?	16	13.5	14.4375	11	19.25	8	21	8.25	7	7.875	6	10	4	12	4	6	6.5625	4.75	8.25	4	10	3.5	1	1.375	1	1.25	0	4	0.25
rodents?	3	15	15	14.5	15.5	14	16	1	7	7	6.5	7.5	6	8	1	7	8	7	8.5	7	10	1.5	0	0	0	0	0	0	0
unknown	2	7	7	7	7	7	7	0	5	5	5	5	5	5	0	2	2	2	2	2	2	0	0.5	0.5	0.25	0.75	0	1	0.5
HOST (single vs multiple)
		total							linear							circular							fusion
	count	median	mean	Q1	Q3	min	max	IQR	median	mean	Q1	Q3	min	max	IQR	median	mean	Q1	Q3	min	max	IQR	median	mean	Q1	Q3	min	max	IQR
multiple	20	11	13.5	10	17.5	8	21	7.5	7	7.4	5	9.25	4	12	4.25	6	6.1	4	8	3	10	4	1	1.3	1	2	0	4	1
single	60	12	12.2667	11	14	6	18	3	7	7.1	6.75	8	3	10	1.25	4	5.16667	3	7	2	11	4	2	1.3	0	2	0	4	2
single?	4	14.5	14	13.25	15.25	11	16	2	6.5	6.75	6	7.25	6	8	1.25	7	7.25	6.5	7.75	5	10	1.25	0	0	0	0	0	0	0
unknown	2	7	7	7	7	7	7	0	5	5	5	5	5	5	0	2	2	2	2	2	2	0	0.5	0.5	0.25	0.75	0	1	0.5
VECTOR
		total							linear							circular							fusion
	count	median	mean	Q1	Q3	min	max	IQR	median	mean	Q1	Q3	min	max	IQR	median	mean	Q1	Q3	min	max	IQR	median	mean	Q1	Q3	min	max	IQR
I. dentatus	2	10.5	10.5	10.25	10.75	10	11	0.5	5	5	5	5	5	5	0	5.5	5.5	5.25	5.75	5	6	0.5	2	2	2	2	2	2	0
I. granulatus	3	15	16	15	16.5	15	18	1.5	7	7	6.5	7.5	6	8	1	9	9	8	10	7	11	2	3	3	2.5	3.5	2	4	1
I. minor	5	14	13.6	13	15	9	17	2	6	6	5	7	4	8	2	8	7.6	7	8	5	10	1	1	1.2	1	2	0	2	1
I. minor, I. pacificus	2	9	9	8.5	9.5	8	10	1	6	6	5.5	6.5	5	7	1	3	3	3	3	3	3	0	0	0	0	0	0	0	0
I. ovatus	3	15	14.3333	13	16	11	17	3	7	6.33333	5.5	7.5	4	8	2	8	8	7.5	8.5	7	9	1	2	1.66667	1.5	2	1	2	0.5
I. pacificus, I. spinipalpis, I. jellisoni	2	13.5	13.5	12.75	14.25	12	15	1.5	6	6	5.5	6.5	5	7	1	7.5	7.5	7.25	7.75	7	8	0.5	2.5	2.5	2.25	2.75	2	3	0.5
I. ricinus	7	8	8.71429	7.5	10	6	12	2.5	6	5.42857	4.5	6	4	7	1.5	3	3.28571	2	4	2	6	2	0	0.714286	0	1.5	0	2	1.5
I. ricinus*, I. persulcatus	3	18	17.6667	17.5	18	17	18	0.5	9	9	8.5	9.5	8	10	1	9	8.66667	8	9.5	7	10	1.5	0	0	0	0	0	0	0
I. ricinus, I. hexagonus	1	15	15	15	15	15	15	0	7	7	7	7	7	7	0	8	8	8	8	8	8	0	1	1	1	1	1	1	0
I. ricinus, I. hexagonus, I. scapularis, I. pacificus, I. minor, I. affinis	16	13.5	14.4375	11	19.25	8	21	8.25	7	7.875	6	10	4	12	4	6	6.5625	4.75	8.25	4	10	3.5	1	1.375	1	1.25	0	4	0.25
I. ricinus, I. persulcatus*	18	12	11.6111	11	12	10	13	1	8	8	8	8	7	9	0	4	3.61111	3	4	3	5	1	2	2	2	2	2	2	0
I. ricinus, I. persulcatus, I. uriae	12	11	10.5	10	11	7	12	1	7	7	7	7.25	3	9	0.25	3.5	3.5	3	4	2	5	1	0	0.416667	0	1	0	2	1
I. ricinus, I. spinipalpis, I. pacificus	1	14	14	14	14	14	14	0	7	7	7	7	7	7	0	7	7	7	7	7	7	0	2	2	2	2	2	2	0
I. scapularis	2	14.5	14.5	14.25	14.75	14	15	0.5	7.5	7.5	7.25	7.75	7	8	0.5	7	7	7	7	7	7	0	0	0	0	0	0	0	0
I. spinipalpis, I. pacificus	1	11	11	11	11	11	11	0	6	6	6	6	6	6	0	5	5	5	5	5	5	0	0	0	0	0	0	0	0
I. tanukii	4	13.5	13.5	12.75	14.25	12	15	1.5	6.5	6.5	5.75	7.25	5	8	1.5	7.5	7	6.5	8	5	8	1.5	1.5	1.25	0.75	2	0	2	1.25
I. turdus, I. frontalis	2	12.5	12.5	12.25	12.75	12	13	0.5	8	8	8	8	8	8	0	4.5	4.5	4.25	4.75	4	5	0.5	0	0	0	0	0	0	0
unknown	2	11.5	11.5	9.25	13.75	7	16	4.5	5.5	5.5	5.25	5.75	5	6	0.5	6	6	4	8	2	10	4	0	0	0	0	0	0	0
VECTOR (single vs multiple)
		total							linear							circular							fusion
	count	median	mean	Q1	Q3	min	max	IQR	median	mean	Q1	Q3	min	max	IQR	median	mean	Q1	Q3	min	max	IQR	median	mean	Q1	Q3	min	max	IQR
multiple	37	11	12.6216	10	14	7	21	4	7	7.2973	6	8	3	12	2	5	5.32432	4	7	2	10	3	1	0.945946	0	1	0	4	1
single	47	12	12.4681	11	14.5	6	18	3.5	7	7.02128	6	8	4	10	2	5	5.44681	3.5	7	2	11	3.5	2	1.48936	1	2	0	4	1
unknown	2	11.5	11.5	9.25	13.75	7	16	4.5	5.5	5.5	5.25	5.75	5	6	0.5	6	6	4	8	2	10	4	0	0	0	0	0	0	0
PATHOGENICITY
		total							linear							circular							fusion
	count	median	mean	Q1	Q3	min	max	IQR	median	mean	Q1	Q3	min	max	IQR	median	mean	Q1	Q3	min	max	IQR	median	mean	Q1	Q3	min	max	IQR
nonpathogenic	3	10	10.6667	10	11	10	12	1	6	6.33333	6	6.5	6	7	0.5	4	4.33333	3.5	5	3	6	1.5	0	0.666667	0	1	0	2	1
pathogen	52	12	12.75	11	14	7	21	3	8	7.75	7	8.25	3	12	1.25	4	5	3	6.25	2	10	3.25	1	1.23077	0	2	0	4	2
potentially pathogen	7	14	12	8	15	6	18	7	6	6	5	7	4	8	2	7	6	3	8	2	11	5	2	1.85714	1	2.5	0	4	1.5
unknown	24	12.5	12.375	10.75	15	7	17	4.25	6	6.125	5	7	4	8	2	7	6.25	5	8	2	10	3	1	1.08333	0	2	0	3	2
