# Supplementary material for: The wild, wild west of plasmids: First insights into comparative genomics of Borrelia burgdorferi sensu lato
Source: PLoS One. 2026 May 8;21(5):e0346097. doi: 10.1371/journal.pone.0346097 (PMC13155636; doi:10.1371/journal.pone.0346097)
Supplement: S6 Table — The model was run with a Poisson error distribution using the function “glmer” from the R-package lme4 [104]. Mean estimates and their 95% credible intervals (CIs) were estimated based on 10000 simulations using the function “sim” from the package arm [105]. (XLSX) [file pone.0346097.s006.xlsx]

## Sheet: S6 Table
	Total	Circular	Linear
	Mean (95% CI)	Mean (95% CI)	Mean (95% CI)
Fixed Effects
(Intercept)	2.382 (2.207, 2.557)	1.355 (0.982, 1.728)	1.945 (1.768, 2.121)
Host (Rodent)*	0.231 (0.032, 0.432)	0.569 (0.139, 0.990)	0.046 (-0.162, 0.253)
Random Effects
Borrelia Species	0.004 (0.002, 0.010)	0.054 (0.027, 0.093)	0.000 (0.000, 0.000)
Residual	0.606 (0.592, 0.622)	0.809 (0.743, 0.898)	0.650 (0.629, 0.674)
*Reference category Host (Bird)
