# Supplementary material for: The wild, wild west of plasmids: First insights into comparative genomics of Borrelia burgdorferi sensu lato
Source: PLoS One. 2026 May 8;21(5):e0346097. doi: 10.1371/journal.pone.0346097 (PMC13155636; doi:10.1371/journal.pone.0346097)
Supplement: S7 Table — The model was run with a Poisson error distribution using the function “glmer” from the R-package lme4 [104]. Mean estimates and their 95% credible intervals (CIs) were estimated based on 10000 simulations using the function “sim” from the package arm [105]. (XLSX) [file pone.0346097.s007.xlsx]

## Sheet: S7 Table
	Total	Circular	Linear
	Mean (95% CI)	Mean (95% CI)	Mean (95% CI)
Fixed Effects
(Intercept)	2.607 (2.411, 2.804)	1.748 (1.386, 2.113)	2.069 (1.929, 2.212)
Host Multiple*	-0.037 (-0.302, 0.229)	-0.063 (-0.543, 0.425)	0.013 (-0.215, 0.232)
Host Unknown*	-0.620 (-1.432, 0.178)	-1.228 (-2.741, 0.322)	-0.238 (-1.145, 0.678)
Vector Multiple+	-0.052 (-0.277, 0.172)	-0.120 (-0.520, 0.274)	-0.042 (-0.247, 0.160)
Vector Unknown+	-0.001 (-1.085, 1.104)	-0.005 (-2.134, 2.095)	0.010 (-1.207, 1.277)
Potentially Pathogenic#	-0.118 (-0.438, 0.195)	0.027 (-0.530, -0.598)	-0.272 (-0.601, 0.057)
Non-pathogenic#	-0.242 (-0.715, 0.227)	-0.302 (-1.138, 0.534)	-0.226 (-0.691, 0.251)
Pathogenicity Unknown#	-0.050 (-0.274, 0.173)	0.136 (-0.270, 0.545)	-0.227 (-0.436, -0.022)
Random Effects
Borrelia Species	0.019 (0.010, 0.032)	0.087 (0.048, 0.142)	0.000 (0.000, 0.000)
Residual	0.802 (0.790, 0.817)	0.848 (0.801, 0.910)	0.700 (0.684, 0.716)
*Reference category Host Single
+Reference category Vector Single
#Reference category Pathogenic
